# Supplementary material for: One-Step Multiplex Real-Time Fluorescent Quantitative Reverse Transcription PCR for Simultaneous Detection of Four Waterfowl Viruses
Source: Microorganisms. 2024 Nov 25;12(12):2423. doi: 10.3390/microorganisms12122423 (PMC11679685; doi:10.3390/microorganisms12122423)
Supplement: Supplementary file 1 [file microorganisms-12-02423-s001.zip]

Archive with 1 entries (1 files):
- Table S1ú║Statistical table of 326 poultry samples in Guangxi.xlsx
