# Supplementary material for: One-Step Multiplex Real-Time Fluorescent Quantitative Reverse Transcription PCR for Simultaneous Detection of Four Waterfowl Viruses
Source: Microorganisms. 2024 Nov 25;12(12):2423. doi: 10.3390/microorganisms12122423 (PMC11679685; doi:10.3390/microorganisms12122423)
Supplement: Supplementary file 1 [file microorganisms-12-02423-s001.zip › Table S1ú║Statistical table of 326 poultry samples in Guangxi.xlsx]

## Sheet: Sheet1
Statistical table of 326 poultry samples in Guangxi
Serial number	Sampling date	Sampling site	Sample source	Number of animals	Sample content	Sample number	remark
1	2021-10-08	Beihai	muscovy duck	5	heart, liver, spleen, lung, kidney, brain, bursae	1-5	dry ice transport
2	2021-10-17	Liuzhou	muscovy duck	3	heart, liver, spleen, lung, kidney, brain, bursae	6-8	dry ice transport
3	2021-10-26	Qinzhou	muscovy duck	4	heart, liver, spleen, lung, kidney, brain, bursae	9-12	dry ice transport
4	2021-11-03	Baise	muscovy duck	2	heart, liver, spleen, lung, kidney, brain, bursae	13-14	dry ice transport
5	2021-11-11	Hechi	shelduck	2	heart, liver, spleen, lung, kidney, brain, bursae	15-16	dry ice transport
6	2021-11-18	Beihai	muscovy duck	3	heart, liver, spleen, lung, kidney, brain, bursae	17-19	dry ice transport
7	2021-11-25	Guilin	muscovy duck	3	heart, liver, spleen, lung, kidney, brain, bursae	20-22	dry ice transport
8	2022-01-01	Guigang	green-head duck	3	heart, liver, spleen, lung, kidney, brain, bursae	23-25	dry ice transport
9	2022-01-15	Laibin	muscovy duck	4	heart, liver, spleen, lung, kidney, brain, bursae	26-29	dry ice transport
10	2022-01-28	Hechi	muscovy duck	2	heart, liver, spleen, lung, kidney, brain, bursae	30-31	dry ice transport
11	2022-04-03	Beihai	shelduck	6	heart, liver, spleen, lung, kidney, brain, bursae	32-37	dry ice transport
12	2022-04-16	Guilin	muscovy duck	10	heart, liver, spleen, lung, kidney, brain, bursae	38-47	dry ice transport
13	2022-04-21	Liuzhou	muscovy duck	11	heart, liver, spleen, lung, kidney, brain, bursae	48-58	dry ice transport
14	2022-05-06	Guilin	muscovy duck	10	heart, liver, spleen, lung, kidney, brain, bursae	59-68	dry ice transport
15	2022-05-13	Chongzuo	muscovy duck	16	heart, liver, spleen, lung, kidney, brain, bursae	69-84	dry ice transport
16	2022-05-22	Fangchenggang	muscovy duck	13	heart, liver, spleen, lung, kidney, brain, bursae	85-97	dry ice transport
17	2022-10-09	Wuzhou	shelduck	15	heart, liver, spleen, lung, kidney, brain, bursae	98-112	dry ice transport
18	2022-10-20	Baise	muscovy duck	20	heart, liver, spleen, lung, kidney, brain, bursae	113-132	dry ice transport
19	2022-11-04	Guilin	muscovy duck	9	heart, liver, spleen, lung, kidney, brain, bursae	133-141	dry ice transport
20	2022-11-17	Hechi	muscovy duck	6	heart, liver, spleen, lung, kidney, brain, bursae	142-147	dry ice transport
21	2022-11-26	Liuzhou	shelduck	5	heart, liver, spleen, lung, kidney, brain, bursae	148-152	dry ice transport
22	2022-12-01	Yvlin	muscovy duck	10	heart, liver, spleen, lung, kidney, brain, bursae	153-162	dry ice transport
23	2022-12-09	Wuzhou	muscovy duck	14	heart, liver, spleen, lung, kidney, brain, bursae	163-176	dry ice transport
24	2022-12-24	Laibin	muscovy duck	10	heart, liver, spleen, lung, kidney, brain, bursae	177-186	dry ice transport
25	2023-01-05	Beihai	green-head duck	6	heart, liver, spleen, lung, kidney, brain, bursae	187-192	dry ice transport
26	2023-01-11	Guigang	muscovy duck	6	heart, liver, spleen, lung, kidney, brain, bursae	193-198	dry ice transport
27	2023-01-27	Qinzhou	muscovy duck	14	heart, liver, spleen, lung, kidney, brain, bursae	199-212	dry ice transport
28	2023-03-07	Chongzuo	muscovy duck	8	heart, liver, spleen, lung, kidney, brain, bursae	213-220	dry ice transport
29	2023-03-16	Liuzhou	muscovy duck	7	heart, liver, spleen, lung, kidney, brain, bursae	221-227	dry ice transport
30	2023-03-28	Chongzuo	muscovy duck	6	heart, liver, spleen, lung, kidney, brain, bursae	228-233	dry ice transport
31	2023-04-10	Guilin	shelduck	6	heart, liver, spleen, lung, kidney, brain, bursae	234-239	dry ice transport
32	2023-04-21	Yvlin	muscovy duck	6	heart, liver, spleen, lung, kidney, brain, bursae	240-245	dry ice transport
33	2023-04-30	Hechi	muscovy duck	7	heart, liver, spleen, lung, kidney, brain, bursae	246-252	dry ice transport
34	2023-09-10	Guilin	muscovy duck	6	heart, liver, spleen, lung, kidney, brain, bursae	253-258	dry ice transport
35	2023-09-17	Beihai	muscovy duck	6	heart, liver, spleen, lung, kidney, brain, bursae	259-264	dry ice transport
36	2023-09-29	Liuzhou	green-head duck	4	heart, liver, spleen, lung, kidney, brain, bursae	265-268	dry ice transport
37	2023-10-09	Fangchenggang	muscovy duck	7	heart, liver, spleen, lung, kidney, brain, bursae	269-275	dry ice transport
38	2023-10-17	Qinzhou	shelduck	7	heart, liver, spleen, lung, kidney, brain, bursae	276-282	dry ice transport
39	2023-10-23	Chongzuo	muscovy duck	7	heart, liver, spleen, lung, kidney, brain, bursae	283-289	dry ice transport
40	2023-10-31	Hechi	muscovy duck	7	heart, liver, spleen, lung, kidney, brain, bursae	290-296	dry ice transport
41	2023-12-05	Guilin	muscovy duck	10	heart, liver, spleen, lung, kidney, brain, bursae	297-306	dry ice transport
42	2023-12-11	Baise	muscovy duck	10	heart, liver, spleen, lung, kidney, brain, bursae	307-316	dry ice transport
43	2023-12-25	Liuzhou	muscovy duck	10	heart, liver, spleen, lung, kidney, brain, bursae	317-326	dry ice transport
Total				326
